# Supplementary material for: Proteomic Studies Reveal Disrupted in Schizophrenia 1 as a Player in Both Neurodevelopment and Synaptic Function
Source: Int J Mol Sci. 2018 Dec 29;20(1):119. doi: 10.3390/ijms20010119 (PMC6337115; doi:10.3390/ijms20010119)
Supplement: Supplementary file 1 [file ijms-20-00119-s001.zip]

Archive with 3 entries (2 files):
- supplementary/
- supplementary/ijms-400252-suppl..pdf
- supplementary/Supplementary Table 1.xls
