# Supplementary material for: Proteomic Studies Reveal Disrupted in Schizophrenia 1 as a Player in Both Neurodevelopment and Synaptic Function
Source: Int J Mol Sci. 2018 Dec 29;20(1):119. doi: 10.3390/ijms20010119 (PMC6337115; doi:10.3390/ijms20010119)
Supplement: Supplementary file 1 [file ijms-20-00119-s001.zip › supplementary/Supplementary Table 1.xls]

## Sheet: Sheet1
Experiment Overview
Project:		neuronDISC1
Comparison:		Control Vs DISC1 silenced
Groups:		Control, DISC1 silenced
Experiment Statistics
Statistical test:
Applied filters:		ANOVA <= 0.05, |Ratio| >= 2
Number of filtered spots:		75
Filtered Spots						Spot volumes
Id	Volume	Presence	ANOVA	Mann-Whitney	Ratio	12693-ctrl	12692-Ctrl	12689-Ctrl	12688-Ctrl	12694-sawa	12695-sawa	12691-Sawa	12690-SAWA	Mass spectrometry identification
58	1809.93	100	3.06627e-05	0.028571	-2.58843	910.873	969.997	1099.33	1054.83	2882.31	2699.53	2232.13	2630.43	CRMP-5
80	1726.2	100	0.000245664	0.028571	-2.215	1392.68	1045.1	1035.24	822.346	2599.33	2178.04	2574.95	2161.92	CRMP-2
169	300.31	100	3.02838e-06	0.028571	8.4248	571.625	585.398	474.383	516.165	93.8886	35.0042	56.0882	69.9296	14-3-3θ
175	798.261	100	0.00586757	0.028571	-2.02889	455.678	585.548	557.782	509.386	1448.3	935.635	919.046	974.711	CRMP-2
214	648.952	100	0.0026287	0.028571	2.11357	848.499	819.457	860.981	995.264	360.609	227.633	636.969	442.207	SET
239	963.298	100	0.000233444	0.028571	-2.63266	441.422	512.95	588.594	578.447	1431.74	1089.22	1505.25	1558.75	14-3-3θ
240	198.006	100	0.00055367	0.028571	2.20633	261.66	293.823	261.592	272.935	177.016	74.1222	122.482	120.419	TERA
243	1260.5	100	0.00271112	0.028571	2.28181	2168.16	1947.68	1269.27	1626.17	867.341	821.262	692.097	691.983	TXNDC12
286	414.298	100	6.10421e-05	0.028571	3.23558	667.163	668.542	555.248	640.917	289.834	207.37	153.018	132.288	14-3-3γ
327	317.758	100	0.00364505	0.028571	2.28173	450.13	524.815	367.603	424.906	322.101	150.499	149.603	152.409	HMG-CoA
336	845.439	100	0.00430319	0.028571	2.00548	1173.12	1251.15	1254.68	834.17	781.547	542.56	516.6	409.684	TBA1A
376	621.659	100	9.17987e-05	0.028571	-2.09606	387.416	465.489	407.235	346.185	957.661	771.52	802.399	835.366	CRMP-1
398	449.199	100	2.92043e-05	0.028571	-2.74849	255.132	244.271	252.862	206.413	717.051	646.843	707.743	563.28	GAH
407	462.296	100	9.21526e-05	0.028571	-2.4106	241.876	299.173	227.133	316.192	716.699	695.355	557.421	644.514	APOA1
437	400.178	100	0.0123534	0.028571	-2.2152	264.238	203.676	284.022	243.779	303.516	600.177	671.784	630.231	PGM
444	566.239	100	0.000796603	0.028571	-2.59694	321.163	300.96	332.298	304.959	934.163	934.407	593.048	808.913	ENO1
453	556.605	100	3.661e-07	0.028571	-2.03635	366.174	382.566	360.604	357.167	738.98	740.918	788.671	717.76	MAP1B
460	295.03	100	0.00103692	0.028571	-3.43042	122.765	178.943	95.7577	135.27	557.475	535.238	370.797	363.998	STXB1
470	385.582	100	0.0114695	0.028571	-2.88137	136.824	180.229	228.934	248.746	751.033	743.624	400.164	395.102	TPM3
485	165.928	100	4.39826e-05	0.028571	4.94301	316.799	260.358	270.655	256.253	39.855	101.614	31.9777	49.9117	ACTG1
563	363.727	100	0.000132587	0.028571	2.99049	606.127	612.88	501.03	460.59	218.089	206.5	159.552	145.047	TUBA1A
585	272.666	100	0.00227147	0.028571	2.01424	312.482	454.617	326.489	364.065	206.708	135.783	206.585	174.596	RAB1A
599	206.308	100	0.000157912	0.028571	3.25601	263.377	330.194	306.398	362.697	89.3954	56.535	113.683	128.183	14-3-3θ
601	141.277	100	2.57234e-06	0.028571	6.1978	225.212	259.417	249.812	238.755	52.8243	14.401	54.7957	35.0017	14-3-3θ
676	397.903	100	6.71306e-05	0.028571	-2.66518	219.551	222.944	207.695	218.315	600.817	490.294	557.516	666.092	14-3-3ε
686	376.67	100	0.00489902	0.028571	2.47792	590.404	637.228	330.774	588.531	205.672	276.31	157.087	227.359	LIS-1
734	259.482	100	0.00014691	0.028571	-3.12274	88.5948	87.1958	190.599	137.124	438.783	393.752	342.106	397.704	CRMP-3
804	189.782	100	0.0108236	0.028571	-2.31207	146.088	136.956	86.9012	88.4559	314.466	345.745	194.249	205.395	CAD13
812	184.663	100	0.00221361	0.028571	-2.13268	111.936	103.635	131.149	124.857	197.577	235.646	319.253	253.248	STX7
823	397.405	100	0.000416429	0.028571	2.42516	561.875	658.65	442.224	588.287	236.271	231.797	263.36	196.774	RAB2A
828	155.437	100	0.000102148	0.028571	4.64131	287.367	294.566	203.708	237.428	62.5772	66.2032	45.912	45.7342	STMN1
829	329.39	100	0.000820592	0.028571	2.11616	523.062	455.04	381.33	430.055	270.604	226.513	158.245	190.267	STMN1
841	176.904	100	0.000106105	0.028571	2.28194	253.411	237.502	240.351	252.752	73.1676	93.3735	129.105	135.573	GDIR2
853	292.384	100	0.000406705	0.028571	2.12506	399.579	391.225	431.762	368.018	252.515	189.75	121.408	184.817	TUBA1A
933	67.9121	100	0.000930722	0.028571	3.87721	107.08	112.598	84.4114	127.812	54.259	7.56648	22.2731	27.2965	14-3-3θ
943	217.147	100	0.00205476	0.028571	-3.88506	93.0621	87.0186	86.8122	88.7176	284.52	244.45	391.573	461.026	14-3-3θ
972	132.392	100	0.000185416	0.028571	-3.19459	44.3666	79.1904	59.1672	69.7763	220.888	156.021	216.973	212.754	14-3-3ε
988	121.494	100	0.0304595	0.057143	-3.24959	78.7915	95.9528	26.7081	27.2642	225.133	282.829	95.6664	139.606	RAB11B
1118	143.613	100	3.22404e-06	0.028571	-2.67519	75.4021	66.8606	89.4111	80.9367	222.012	204.22	193.465	216.596	HEBP1
1130	288.108	100	2.7123e-05	0.028571	-2.43532	181.664	138.19	206.942	144.134	376.954	417.378	399.207	440.396	PRDX2
1168	1218.11	100	0.000289409	0.028571	-2.2008	1003.35	788.606	726.619	525.945	1728.93	1775.66	1461.72	1734.07	CRMP-3
1213	170.241	100	2.45898e-05	0.028571	-2.01803	108.047	129.098	88.876	125.243	227.977	227.464	218.7	236.525	MAP1B
1253	153.888	100	0.000366907	0.028571	2.08407	213.681	224.932	187.291	206.017	78.681	77.7109	128.491	114.298	GRPEL1
1267	81.6528	100	0.000408121	0.028571	3.84235	127.218	147.159	104.549	139.398	49.1231	52.5312	14.8272	18.4163	PEBP1
1291	25.5779	50	0.00650689	0.028571	#NUM!	34.1404	70.3944	25.2958	74.7924					TUBB2B
1312	255.985	100	1.08079e-05	0.028571	2.95022	419.902	373.92	350.724	384.913	151.297	106.528	150.21	110.387	ACTG1
1342	98.3436	100	0.00883041	0.028571	-2.59561	48.4851	88.4807	58.0186	23.8237	113.357	109.989	157.097	187.499	CALR
1384	152.239	100	0.000733364	0.028571	2.07569	203.905	231.071	180.901	206.057	115.533	123.942	64.3054	92.2002	RAD23
1388	56.0325	100	2.07968e-05	0.028571	6.80518	107.239	111.374	84.4548	87.7611	10.3448	14.7131	14.1122	18.2609	14-3-3θ
1404	161.88	100	0.00224216	0.028571	-3.82311	66.9758	66.6246	62.3396	72.5676	203.464	198.143	267.212	357.716	14-3-3θ
1443	213.719	100	0.00802411	0.028571	-2.66329	120.484	92.4025	114.09	139.75	446.792	229.643	315.284	251.308	PDI
1495	54.8434	100	0.000237744	0.028571	6.48653	71.7704	94.496	100.448	113.428	7.23436	30.9214	12.8324	7.61678	PEBP1
1567	124.147	100	0.000446735	0.028571	2.70033	197.219	206.994	147.86	172.703	49.9844	59.972	95.1609	63.2853	PPM1G
1594	171.757	100	0.0072105	0.028571	-2.16333	118.993	79.5881	173.618	62.1711	190.972	211.981	270.477	266.256	PRDX2
1596	126.723	100	2.71721e-05	0.028571	-3.03426	77.4238	54.3788	59.3306	60.16	208.163	184.9	204.606	164.822	MAP1B
1648	41.6994	100	8.97595e-05	0.028571	2.02781	55.1818	58.5917	54.7248	54.9197	27.3685	31.1585	19.3784	32.2717	PEX5
1669	73.3559	100	0.0156404	0.028571	2.42266	125.809	120.935	79.2288	89.4152	70.6878	3.28223	47.1396	50.3497	TUB2B
1689	92.8734	100	6.02792e-05	0.028571	-2.50889	50.9694	52.0573	67.0566	41.6611	135.326	148.673	120.587	126.657	NECP1
1698	100.383	100	0.0247748	0.028571	2.72955	215.943	180.768	86.7204	104.31	66.7293	39.1921	57.5131	51.8913	UBA1
1719	37.2813	100	0.00188586	0.028571	3.55032	71.3818	44.0041	62.5748	54.7444	1.37579	22.7701	25.462	15.937
1983	56.0456	100	0.000378482	0.028571	3.92786	106.975	103.17	71.2064	76.0282	26.0123	24.9962	18.7624	21.2148
2005	140.457	100	0.0012691	0.028571	-2.24001	89.3979	112.112	72.6736	72.6223	226.368	149.152	207.183	194.144	NCS1
2041	41.5583	100	0.0133188	0.028571	2.43568	53.9936	39.9589	75.0742	66.6708	24.9514	7.08602	38.3336	26.3977	HSP90
2079	76.2284	100	0.000552667	0.028571	3.22551	117.479	144.319	94.4625	109.247	25.0904	50.0986	27.2263	41.9051	RAB18
2105	68.716	100	0.000106114	0.028571	-2.4825	32.6129	28.8444	53.4289	42.9681	101.353	104.748	88.8588	96.9142	ALDH1L1
2230	25.2067	100	0.000144004	0.028571	-4.33222	5.9499	7.93542	14.6858	9.24676	31.8427	42.367	42.8641	46.7619	DNM1
2490	38.4451	100	0.00840962	0.028571	2.29994	61.549	39.4335	69.1759	44.2003	21.8647	22.8476	32.6672	15.8225	14-3-3γ
2521	44.4471	100	0.000569883	0.028571	-2.4543	26.2815	29.6945	25.8175	21.144	68.3741	75.661	52.6473	55.9571
2536	27.028	100	0.00821503	0.028571	2.42074	50.4604	29.2796	35.5633	37.7113	16.5965	25.4905	7.71002	13.4127	HNRNPK
2576	70.95	100	0.0142937	0.028571	-2.00748	58.0032	64.6978	26.596	39.4326	110.513	113.18	66.5199	88.6576
2648	37.4768	100	0.00831321	0.028571	-2.64383	19.9568	23.1706	24.5633	14.5893	60.6128	41.9346	75.472	39.5149
2665	70.7203	100	0.00853425	0.028571	2.64266	104.138	135.92	62.1015	108.288	38.4463	37.5178	55.7713	23.5804	HBA1
2695	65.7375	100	0.000154345	0.028571	3.02137	110.246	90.3073	90.9197	103.651	47.7286	18.1635	29.6603	35.2241	HN1
2750	106.019	100	0.00343867	0.028571	2.14998	145.695	143.92	176.392	112.886	36.4868	80.6059	76.8555	75.3071	SEPT5
2850	50.2775	100	0.0133028	0.028571	-2.63185	24.4996	33.2912	16.071	36.886	108.107	69.9502	57.2483	56.1667
